# Supplementary material for: Pulsed Electric Field (PEF) Treatment Results in Growth Promotion, Main Flavonoids Extraction, and Phytochemical Profile Modulation of Scutellaria baicalensis Georgi Roots
Source: Int J Mol Sci. 2024 Dec 26;26(1):100. doi: 10.3390/ijms26010100 (PMC11719946; doi:10.3390/ijms26010100)
Supplement: Supplementary file 1 [file ijms-26-00100-s001.zip]

Archive with 1 entries (1 files):
- ijms-3355684-supplementary.pdf
